# Supplementary material for: Design of modular autoproteolytic gene switches responsive to anti-coronavirus drug candidates
Source: Nat Commun. 2021 Nov 22;12:6786. doi: 10.1038/s41467-021-27072-3 (PMC8609006; doi:10.1038/s41467-021-27072-3)
Supplement: Supplementary file 4 — Source Data [file 41467_2021_27072_MOESM4_ESM.xlsx]

## Sheet: Fig. 1B
w/o CS	2304531	1635164	2207616
PLproCSNAT1	506349	607104	582691
PLproCSNAT2	1664	1586	1406
PLproCSNAT3	5511	7283	7538

## Sheet: Fig. 1C
w/o CS	2176901	1561628	1756330
MproCSNAT1	40028	63877	43243
MproCSNAT2	1495874	1179115	1315798
MproCSNAT3	748046	774989	890741
MproCSNAT4	537659	737643	677795
MproCSNAT5	1185402	1149342	929743
MproCSNAT6	161844	143892	97038
MproCSNAT7	918548	887502	788187
MproCSNAT8	804949	968248	807146
MproCSNAT9	719650	943560	863774
MproCSNAT10	775800	724116	550839
MproCSNAT11	805952	776458	994544
MproCSOPT	14892	24283	19877

## Sheet: Fig. 1D
Reporter	DB	TA	CS	Pro
+	-	-	-	-	6025	6475	6410
+	+	+	+	+	58165	77275	101080
+	+	+	-	+	9277275	10150515	12909435
+	+	+	+	-	9968320	11824270	10866835
+	+	+	-	-	14369990	15689385	14323055

## Sheet: Fig. 1E
Reporter	DB	TA	CS	Pro
+	-	-	-	-	6025	6475	6410
+	+	+	+	+	588075	801175	644015
+	+	+	-	+	11734190	10496590	11436010
+	+	+	+	-	10043485	9805025	11934780
+	+	+	-	-	14369990	15689385	14323055

## Sheet: Fig. 2A
GRL-0617 (µM)
0	25069	25468	29620	25950	26598	25152
1	40425	33359	38254	38229	37912	31585
10	216602	191618	202965	214923	206714	215170
25	339948	358477	412791	374735	362200	394995
50	904896	948852	931696	913029	990387	924209
100	1.02347e+06	920151	1.11833e+06	999585	1.11795e+06	1.07251e+06

## Sheet: Fig. 2C
Time (h)	GRL-0617→DMSO			DMSO→GRL-0617
24	1006067	1113438	1107472	36195	40228	43567
48	138435	170224	170861	904475	1098455	972879

## Sheet: Fig. 2D
Time (h)	DMSO (-)			GC-376 [100 μM]
2	1536	1101	1269	1934	3192	2949
4	2139	2239	2349	10766	9053	9296
6	3900	4130	3750	34282	43046	37159
8	6194	6157	5724	66271	76558	75811
10	8477	9043	9812	107753	119756	129019
12	11182	11227	10839	177715	222587	199223
24	43102	41840	40780	1147223	1202175	1163645
36	55219	62308	59914	2040468	2157783	2052145
48	72837	77591	88210	2623426	2823850	2580342

## Sheet: Fig. 2E
Cell line	DMSO (-)			GRL-0617 [100 μM]
hMSC-TERT	10889	14785	9802	119733	103251	118703
HEK293T	25069	25468	29620	1023469	920151	1118333
HT-1080	2742	2899	2422	5165	6962	7553
BHK-21	18359	21723	29387	155131	177880	154109
HeLa	60292	58639	59002	269543	347655	276917
HepG2	5566	5388	4443	24512	35665	34788

## Sheet: Fig. 2F
GRL-0617 (µM)
0	13803	13625	13976
2	115020	115232	109729
10	561550	608196	554363
25	1626755	1818880	1515324
100	1417610	1594228	1362538

## Sheet: Fig. 3A
GC-376 (µM)
0	94792	101928	94982	87055	104795	87243
1	113696	132995	132869	113701	127047	126528
10	348759	309969	324055	313225	338050	324683
50	657647	700900	694111	630445	724065	682894
100	1.2029e+06	1.26917e+06	1.24474e+06	1.16203e+06	1.27618e+06	1.22166e+06
200	1.81211e+06	1.90789e+06	1.91436e+06	1.73213e+06	1.90164e+06	1.86179e+06

[truncated: 35 more sheets: Fig. 3B, Fig. 3C, Fig. 3D, Fig. 4A, Fig. 4B, Fig. 4C, Fig. 4D, Fig. 4E, Fig. 4F, Fig. 4G, Fig. 4H, Fig. 5B, Fig. 5C, Fig. 5E, Fig. 5F, Fig. 5G, Fig. 5H, Fig. 6A, Fig. 6B, Fig. 6C …]
